# Supplementary material for: Oxidative stress‐induced phosphorylation of JIP4 regulates lysosomal positioning in coordination with TRPML1 and ALG2
Source: EMBO J. 2022 Oct 11;41(22):e111476. doi: 10.15252/embj.2022111476 (PMC9670204; doi:10.15252/embj.2022111476)
Supplement: Supplementary file 3 — Movie EV1 [file EMBJ-41-e111476-s006.zip]

Archive with 6 entries (5 files):
- Movie EV1/
- __MACOSX/._Movie EV1
- Movie EV1/Movie EV1.avi
- __MACOSX/Movie EV1/._Movie EV1.avi
- Movie EV1/Movie EV 1 legend.docx
- __MACOSX/Movie EV1/._Movie EV 1 legend.docx
