# Supplementary material for: Oxidative stress‐induced phosphorylation of JIP4 regulates lysosomal positioning in coordination with TRPML1 and ALG2
Source: EMBO J. 2022 Oct 11;41(22):e111476. doi: 10.15252/embj.2022111476 (PMC9670204; doi:10.15252/embj.2022111476)
Supplement: Supplementary file 4 — Movie EV2 [file EMBJ-41-e111476-s012.zip]

Archive with 6 entries (5 files):
- Movie EV2/
- __MACOSX/._Movie EV2
- Movie EV2/Movie EV2.avi
- __MACOSX/Movie EV2/._Movie EV2.avi
- Movie EV2/Movie EV 2 legend.docx
- __MACOSX/Movie EV2/._Movie EV 2 legend.docx
