# Supplementary material for: Oxidative stress‐induced phosphorylation of JIP4 regulates lysosomal positioning in coordination with TRPML1 and ALG2
Source: EMBO J. 2022 Oct 11;41(22):e111476. doi: 10.15252/embj.2022111476 (PMC9670204; doi:10.15252/embj.2022111476)
Supplement: Supplementary file 5 — Movie EV3 [file EMBJ-41-e111476-s001.zip]

Archive with 6 entries (5 files):
- Movie EV3/
- __MACOSX/._Movie EV3
- Movie EV3/Movie EV 3 legend.docx
- __MACOSX/Movie EV3/._Movie EV 3 legend.docx
- Movie EV3/Movie EV3.avi
- __MACOSX/Movie EV3/._Movie EV3.avi
