# Supplementary material for: Oxidative stress‐induced phosphorylation of JIP4 regulates lysosomal positioning in coordination with TRPML1 and ALG2
Source: EMBO J. 2022 Oct 11;41(22):e111476. doi: 10.15252/embj.2022111476 (PMC9670204; doi:10.15252/embj.2022111476)
Supplement: Supplementary file 6 — Source Data for Expanded View and Appendix [file EMBJ-41-e111476-s014.zip]

Archive with 8 entries (8 files):
- Appendix figures/gel image_Appendix Figs.pdf
- Appendix figures/Source data for Appendix figures.xlsx
- Figure EV1/gel image_FigEV1.pdf
- Figure EV2/gel image_FigEV2.pdf
- Figure EV3/gel image_FigEV3.pdf
- Figure EV4/gel image_FigEV4.pdf
- Figure EV5/gel image_FigEV5.pdf
- EMBJ_2436_Movie EV1.zip
