# Supplementary material for: Oxidative stress‐induced phosphorylation of JIP4 regulates lysosomal positioning in coordination with TRPML1 and ALG2
Source: EMBO J. 2022 Oct 11;41(22):e111476. doi: 10.15252/embj.2022111476 (PMC9670204; doi:10.15252/embj.2022111476)
Supplement: Supplementary file 6 — Source Data for Expanded View and Appendix [file EMBJ-41-e111476-s014.zip › Appendix figures/Source data for Appendix figures.xlsx]

## Sheet: Appendix Fig S3b
Source data for Appendix Fig. S3b
	Relative quantity		Rab7/averaged GAPDH	Rab7/GAPDH fold change
	GAPDH	Rab7
Control si-1	13.3614	14.154	1.05395	0.993837
Control si-2	13.082	14.662	1.09178	1.02951
Control si-3	13.845	13.9093	1.03573	0.976656
Rab7 si-1	13.0085	1.83766	0.142168	0.134059
Rab7 si-2	13.039	1.94962	0.150829	0.142227
Rab7 si-3	12.7305	1.96306	0.151869	0.143207
	Aaverage				SD
	GAPDH	Rab7	Rab7/GAPDH	Rab7/GAPDH (Normalized)
Ctrl si	13.4295	14.2418	1.06049	1	0.0269593
Rab7 si	12.926	1.91678	0.148289	0.139831	0.00502257

## Sheet: Appendix Fig S3c
Source data for Apendix Fig S3c
	Relative quantity		ALG2/averaged GAPDH	ALG2/GAPDH fold change
	GAPDH	ALG2
Control si-1	13.3953	12.8054	0.922737	0.93977
Control si-2	13.9909	13.6313	0.98225	1.00038
Control si-3	14.2467	14.4416	1.04064	1.05985
ALG2 si-1	12.9882	1.64603	0.127009	0.129353
ALG2 si-2	13.1394	1.45888	0.112568	0.114646
ALG2 si-3	12.7523	1.47557	0.113856	0.115958
	Aaverage				SD
	GAPDH	ALG2	ALG2/GAPDH	ALG2/GAPDH (Normalized)
Ctrl si	13.8776	13.6261	0.981875	1	0.0600401
ALG2 si	12.96	1.52683	0.117811	0.119986	0.00813904

## Sheet: Appendix Fig S3d
Source data for Appendix Fig S3d
	Relative quantity			TMEM55B/averaged GAPDH	JIP4/averaged GAPDH	fold change
	GAPDH	TMEM55B	JIP4			TMEM55B/GAPDH	JIP4/GAPDH
Control si -1	11.8514	15.161	13.6329	1.0665	0.959003	1.05215	1.17547
Control si -2	12.4694	15.6067	10.3909	1.09785	0.730945	1.08308	0.895935
Control si -3	18.3263	12.461	10.7697	0.876566	0.757592	0.864773	0.928596
TMEM55Bsi-1	14.6169	4.20555	14.07	0.297553	0.995488	0.29355	1.22019
TMEM55Bsi-2	14.0642	4.65702	15.147	0.329496	1.07169	0.325063	1.31359
TMEM55Bsi-3	13.7202	5.06717	14.2845	0.358515	1.01066	0.353692	1.23879
JIP4 si-1	18.1673	15.0097	2.67366	0.953342	0.169818	0.940516	0.208149
JIP4 si-2	13.0649	19.9848	2.50578	1.26934	0.159155	1.25226	0.195079
JIP4 si-3	16.0007	12.2813	3.1028	0.780047	0.197074	0.769553	0.241558
	Aaverage							SD for TMEM55B /GAPDH	SD for JIP4/GAPDH
	GAPDH	TMEM55B	JIP4	TMEM55B/GAPDH	JIP4/GAPDH	TMEM55B/GAPDH (Normalized)	JIP4/GAPDH (Normalized)
Control si	14.2157	14.4096	11.5978	1.01364	0.815847	1	1	0.118127	0.152836
TMEM55B si	14.1338	4.64325	14.5005	0.328522	1.02595	0.324102	1.25752	0.0300823	0.175498
JIP4 si	15.7443	15.7586	2.76075	1.00091	0.175349	0.987442	0.214929	0.24475	0.177565

## Sheet: Appendix Fig S3e
Source data for Appendix Fig S3e
	Relative quantity			TMEM55B/averaged GAPDH	JIP4/averaged GAPDH	fold change
	GAPDH	TMEM55A	TMEM55B			TMEM55B/GAPDH	JIP4/GAPDH
1.Ctrl si	15.0423	15.5591	15.8379	1.06996	1.08914	1.022	1.07827
1.Ctrl si	14.1846	14.5759	14.1156	1.00235	0.9707	0.957417	0.961015
1.Ctrl si	14.3983	15.5376	14.1112	1.06849	0.970397	1.02059	0.960716
2.TMEM55A si	11.3112	1.84527	13.274	0.159806	1.14957	0.152642	1.1381
2.TMEM55A si	11.5665	1.91869	12.9253	0.166165	1.11937	0.158715	1.1082
2.TMEM55A si	11.7631	1.92184	13.0648	0.166437	1.13145	0.158975	1.12016
3.TMEM55B si	10.1233	13.7307	2.9698	1.34329	0.290539	1.28307	0.28764
3.TMEM55B si	10.4062	13.9499	3.09839	1.36474	0.30312	1.30356	0.300096
3.TMEM55B si	10.1356	14.3226	2.92172	1.4012	0.285835	1.33838	0.282984
4.TMEM55A si+TMEM55B si	8.10044	1.40088	2.43218	0.137049	0.237943	0.130905	0.235569
4.TMEM55A si+TMEM55B si	8.19219	1.49121	2.55755	0.145887	0.250208	0.139347	0.247712
4.TMEM55A si+TMEM55B si	8.52751	1.5664	2.75377	0.153243	0.269405	0.146373	0.266717
	Aaverage							SD for TMEM55A /GAPDH	SD for TMEM55B/GAPDH
	GAPDH	TMEM55B	JIP4	TMEM55B/GAPDH	JIP4/GAPDH	TMEM55A/GAPDH (Normalized)	TMEM55B/GAPDH (Normalized)
Control si	14.5417	15.2242	14.6882	1.04693	1.01008	1	1	0.0368845	0.0677833
TMEM55A si	11.5469	1.89527	13.088	0.164136	1.13346	0.156777	1.12216	0.00358402	0.0415522
TMEM55B si	10.2217	14.0011	2.99664	1.36974	0.293165	1.30834	0.29024	0.0279665	0.0590328
TMEM55A si+TMEM55B si	8.27338	1.48616	2.58117	0.179632	0.311984	0.171579	0.308872	0.0610305	0.0193966

## Sheet: Appendix Fig S6c
Source data for Appendix Fig S6c
	ctrl si					ALG2si
	fields					fields
	1	2	3	4	5	1	2	3	4	5	6	7	8	9
NT	0.788699	1.05136	1.06899	0.932193	1.15876	0.480849	0.607169	0.249568	0.482271	0.390858	0.420793
Acrolein	1.65577	1.65747	1.56418	1.59305	1.78303	0.299688	0.573338	0.400566	0.499038	0.477625	0.666408	0.66508
H2O2	1.21262	1.87442	1.3794	1.3527	1.67496	0.706032	0.652753	0.491894	0.538196	0.72677	0.480849
Starvation	1.78017	1.94781	1.55327	1.60579	1.91629	0.81599	0.621325	0.768476	0.812412	0.476423	0.598629	0.891551	0.692555	0.84784

## Sheet: Appendix Fig S7a
Source data for Appendix Fig S7a
										JIP4	TRPML1	TMEM55B
									NT average	1.19019	1.60169	1.39688
	Relative Expression						Relative expression (/GAPDH ave)			Relative expression (/NT/GAPDH)
	GAPDH	JIP4	TRPML1	TMEM55B	GAPDH average		JIP4	TRPML1	TMEM55B	JIP4	TRPML1	TMEM55B
1.NT	17.2563	20.5445	27.6899	24.1162	17.2731		1.18939	1.60306	1.39617	0.999329	1.00086	0.99949
1.NT	17.286	20.5659	27.6727	24.1277			1.19063	1.60207	1.39683	1.00037	1.00024	0.999966
1.NT	17.2772	20.5646	27.6359	24.1417			1.19055	1.59994	1.39764	1.0003	0.998907	1.00054
2.Acr 1.5hr	17.2545	21.346	28.6012	25.4793	17.5681		1.21504	1.62802	1.45031	1.02088	1.01644	1.03825
2.Acr 1.5hr	17.6952	21.1678	28.5501	25.6753			1.2049	1.62511	1.46147	1.01236	1.01462	1.04624
2.Acr 1.5hr	17.7547	21.1494	28.6225	25.5697			1.20385	1.62923	1.45546	1.01148	1.01719	1.04193
3.Acr 2hr	17.5218	20.9773	28.0655	24.8411	17.5007		1.19865	1.60367	1.41943	1.00711	1.00124	1.01614
3.Acr 2hr	17.5229	21.0451	28.1305	24.8357			1.20253	1.60739	1.41913	1.01037	1.00356	1.01592
3.Acr 2hr	17.4574	21.058	28.1308	24.7087			1.20327	1.60741	1.41187	1.01099	1.00357	1.01073
4.Acr 3hr	17.7395	21.3216	29.2294	25.9048	17.9251		1.18948	1.63063	1.44516	0.999403	1.01807	1.03456
4.Acr 3hr	18.0651	21.6021	29.3115	25.8233			1.20513	1.63522	1.44062	1.01255	1.02093	1.03131
4.Acr 3hr	17.9709	21.6186	29.2545	25.8717			1.20605	1.63204	1.44332	1.01332	1.01895	1.03324
5.H2O2 1.5hr	17.3011	20.4292	27.8983	24.5645	17.2735		1.18269	1.61509	1.42209	0.993699	1.00837	1.01805
5.H2O2 1.5hr	17.2477	20.4325	27.7547	24.6382			1.18288	1.60677	1.42635	0.993856	1.00318	1.0211
5.H2O2 1.5hr	17.2718	20.4967	27.8987	24.6951			1.1866	1.61511	1.42965	0.99698	1.00838	1.02346
6.H2O2 2hr	17.2028	20.338	27.9695	24.9298	17.3333		1.17335	1.61363	1.43826	0.985852	1.00746	1.02962
6.H2O2 2hr	17.3119	20.4295	28.1167	24.8915			1.17863	1.62212	1.43606	0.990286	1.01276	1.02804
6.H2O2 2hr	17.4852	20.3966	28.0862	24.9383			1.17673	1.62036	1.43875	0.988692	1.01166	1.02998
7.H2O2 3hr	17.3235	20.3929	28.1844	24.8176	17.3422		1.17591	1.62519	1.43105	0.987999	1.01467	1.02446
7.H2O2 3hr	17.3751	20.3856	28.0024	24.7713			1.17549	1.61469	1.42838	0.987646	1.00812	1.02255
7.H2O2 3hr	17.3281	20.3979	28.111	24.6873			1.17619	1.62096	1.42354	0.988241	1.01203	1.01908
8.Stv 1.5hr	17.357	20.3992	28.001	24.5653	17.3184		1.17789	1.61684	1.41845	0.989669	1.00946	1.01544
8.Stv 1.5hr	17.2726	20.4302	27.9894	24.6523			1.17968	1.61617	1.42348	0.991171	1.00904	1.01904
8.Stv 1.5hr	17.3256	20.4144	28.0765	24.6473			1.17877	1.6212	1.42319	0.990404	1.01218	1.01883
9.Stv 2hr	19.0399	21.4467	29.978	25.8025	19.1799		1.11818	1.56299	1.34529	0.939499	0.975838	0.963063
9.Stv 2hr	19.2437	21.3984	29.9928	25.809			1.11567	1.56376	1.34562	0.937385	0.976321	0.963306
9.Stv 2hr	19.2561	21.5271	30.0882	25.8152			1.12238	1.56873	1.34595	0.943022	0.979424	0.963537
10. Stv 3hr	18.2355	20.9758	29.2862	25.4774	18.3785		1.14132	1.5935	1.38626	0.958939	0.994886	0.992393
10. Stv 3hr	18.4413	20.9444	29.1318	25.4171			1.13961	1.5851	1.38298	0.957504	0.989641	0.990047
10. Stv 3hr	18.4589	20.9945	29.1643	25.3121			1.14234	1.58687	1.37726	0.959794	0.990745	0.985956
