# Supplementary material for: Oxidative stress‐induced phosphorylation of JIP4 regulates lysosomal positioning in coordination with TRPML1 and ALG2
Source: EMBO J. 2022 Oct 11;41(22):e111476. doi: 10.15252/embj.2022111476 (PMC9670204; doi:10.15252/embj.2022111476)
Supplement: Supplementary file 8 — Source Data for Figure 2 [file EMBJ-41-e111476-s008.zip › Fig.2a.xlsx]

## Sheet: Sheet1
Source data for Fig.2a
Lysosomal clustering value
		NT	Spm	N1AcSpm	Spd	Putrescine	N1AcSpd	N8AcSpd	diAcSpm	diAcSpd
fields	1	1.11465	2.85364	2.93763	2.63301	1.06994	0.873513	0.9434	1.52021	1.23165
	2	0.961802	3.13691	2.61646	2.3004	1.04623	0.811722	0.912447	1.22459	0.773245
	3	0.89426	2.44746	2.16528	2.18561	1.26863	0.836452	1.18788	1.51262	1.35024
	4	1.02929	2.89498	2.36362	2.42488	0.632339	0.889547	0.404456	1.53444	1.15912
