# Supplementary material for: Oxidative stress‐induced phosphorylation of JIP4 regulates lysosomal positioning in coordination with TRPML1 and ALG2
Source: EMBO J. 2022 Oct 11;41(22):e111476. doi: 10.15252/embj.2022111476 (PMC9670204; doi:10.15252/embj.2022111476)
Supplement: Supplementary file 9 — Source Data for Figure 3 [file EMBJ-41-e111476-s011.xlsx]

## Sheet: Sheet1
Source data for Fig. 3d
Lysosomal clustering value
		siControl-NT	siControl-ACR	Rab7 si-ACR	siALG2-ACR	TRPML1-ACR	siJIP4-ACR	TMEM55B si-ACR
fields	1	1.0552	1.78157	2.63223	1.43578	1.40526	0.859593	1.76267
	2	0.969771	1.75087	3.51328	0.847982	1.49808	0.949419	1.26633
	3	1.01363	1.65566	2.22688	0.767995	1.18026	0.773784	1.61426
	4	0.961399	2.49611	2.77094	0.552639	1.39834	0.767026	1.78308
	5		2.47957		0.743274	0.923385	1.26289	1.51396
	6		2.50014				0.956306
