# Supplementary material for: Oxidative stress‐induced phosphorylation of JIP4 regulates lysosomal positioning in coordination with TRPML1 and ALG2
Source: EMBO J. 2022 Oct 11;41(22):e111476. doi: 10.15252/embj.2022111476 (PMC9670204; doi:10.15252/embj.2022111476)
Supplement: Supplementary file 10 — Source Data for Figure 4 [file EMBJ-41-e111476-s013.zip]

Archive with 2 entries (2 files):
- Fig 4f, 4i.xlsx
- gel image_Fig4.pdf
