# Supplementary material for: Oxidative stress‐induced phosphorylation of JIP4 regulates lysosomal positioning in coordination with TRPML1 and ALG2
Source: EMBO J. 2022 Oct 11;41(22):e111476. doi: 10.15252/embj.2022111476 (PMC9670204; doi:10.15252/embj.2022111476)
Supplement: Supplementary file 10 — Source Data for Figure 4 [file EMBJ-41-e111476-s013.zip › Fig 4f, 4i.xlsx]

## Sheet: Figure 4f
Source data for Fig. 4f
	Relative quantity		CaMK2G/averaged GAPDH	CaMK2G/GAPDH fold change
	GAPDH	CaMK2G
Control si -1	12.2786	11.5209	0.8945	0.967955
Control si -2	13.0684	11.9366	0.926775	1.00288
Control si -3	13.292	12.2494	0.951067	1.02917
CaMK2G si-1	10.3456	3.07154	0.300092	0.324735
CaMK2G si-2	10.5184	3.57262	0.349048	0.37771
CaMK2G si-3	9.84196	3.11191	0.304036	0.329003
	Aaverage				SD
	GAPDH	CaMK2G	CaMK2G/GAPDH	CaMK2G/GAPDH (Normalized)
Control si	12.8797	11.9023	0.924114	1	0.0307073
CaMK2G si	10.2353	3.25202	0.317725	0.343816	0.029431

## Sheet: Figure 4i
Fig. 4i
		No1. NT (peak area)								No2. Acrolein (peak area)								No3: Acrolein +Jak3 inhibitor VI (peak area)
		1		2		3				1		2		3				1		2		3
Sample Name		No1	No1/No1 Ave	No1	No1/No1 Ave	No1	No1/No1 Ave			No2	No2/No1Ave	No2	No2/No1Ave	No2	No2/No1Ave			No3	No3/No1Ave	No3	No3/No1Ave	No3	No3/No1Ave
sp|O60271|JIP4_HUMAN	YNAPTSHVTPSVK	3.23765e+06		3.04469e+06		3.3614e+06				2.00855e+06		1.88886e+06		2.15478e+06				1.6037e+06		1.77153e+06		1.70063e+06
	TSGVPGNRPGSVIR	1.15209e+07		1.11127e+07		1.22475e+07				8.04562e+06		7.51493e+06		8.04855e+06				6.21514e+06		6.74118e+06		6.70647e+06
	VSGLAGSIYR	1.15526e+07		1.09568e+07		1.17838e+07				6.97011e+06		6.57808e+06		7.16334e+06				4.96249e+06		5.4117e+06		5.26391e+06
	VESLESQTR	7.29949e+06		6.73926e+06		7.24852e+06				851405		840288		885995				525697		583600		590905
	DVAGLDTEGSK	9.72919e+06		9.19843e+06		1.00483e+07				2.05753e+06		2.03033e+06		2.17039e+06				1.38346e+06		1.43394e+06		1.44427e+06
	DVLQGELEAVK	7.62068e+06		7.84657e+06		8.33462e+06				5.28036e+06		5.51642e+06		5.7051e+06				4.60617e+06		4.15753e+06		4.512e+06
	HIEVQVAQETR	8.86979e+06		8.79893e+06		9.76405e+06				5.04683e+06		4.93916e+06		5.4605e+06				3.82135e+06		3.6837e+06		3.75796e+06
	KPEPPVNLK	1.08441e+06		1.00826e+06		1.10071e+06		No1 Ave		544540		525468		589190				420896		420199		437079
	Area（Top3）sum	3.06942e+07	0.99039	2.9916e+07	0.965281	3.23659e+07	1.04433	3.09921e+07		2.02961e+07	0.65488	1.96094e+07	0.632724	2.0917e+07	0.674915			1.57838e+07	0.509286	1.63104e+07	0.526278	1.64824e+07	0.531826
			Corrected area (/top3 area)		Corrected area (/top3 area)		Corrected area (/top3 area)	Avg	SD		Corrected area (/top3 area)		Corrected area (/top3 area)		Corrected area (/top3 area)	Avg	SD		Corrected area (/top3 area)		Corrected area (/top3 area)		Corrected area (/top3 area)	Avg	SD
T217	ERPISLGIFPLPAGDGLLT[Pho]PDAQK	31478	31783.5	52676	54570.6	27033	25885.5	37413.2	12368.8	1172300	1.7901e+06	810280	1.28062e+06	744130	1.10255e+06	1.39109e+06	291355	164320	322648	109030	207172	308800	580641	370154	156125
T226	GGET[Pho]PGSEQWK	39672	40057	36232	37535.2	36230	34692.1	37428.1	2191.5	199660	304880	194870	307986	216050	320115	310993	6573.04	131970	259128	139470	265012	145300	273210	265783	5774.65
S272	AVEQEDELSDVSQGGS[Pho]K	13384	13513.9	14685	15213.2	14455	13841.4	14189.5	736.108	53310	81404.2	51552	81476.2	54688	81029.5	81303.3	195.83	42220	82900.5	44561	84672.1	44663	83980.4	83851	729.024
S183	LHQLS[Pho]GSDQLESTAHSR	34655	34991.3	31704	32844.3	36050	34519.8	34118.5	921.283	32162	49111.3	33452	52869.8	38703	57345	53108.7	3365.66	26359	51756.8	26938	51185.9	28342	53291.8	52078.2	889.262
T276	ATT[Pho]PASTANSDVATIPTDTPLK	70018	70697.4	76658	79415.2	87992	84256.9	78123.2	5610.53	12245	18698.1	14815	23414.6	16119	23883	21998.6	2341.63	12534	24610.9	11726	22281	11411	21456.3	22782.7	1335.87
	Corrected Area
		No.1		No.2		No.3
		average	SD	average	SD	average	SD
	T217	37413.2	12368.8	1.39109e+06	291355	370154	156125
	T226	37428.1	2191.5	310993	6573.04	265783	5774.65
	S272	14189.5	736.108	81303.3	195.83	83851	729.024
	S183	34118.5	921.283		3365.66	52078.2	889.262
	T276	78123.2	5610.53	21998.6	2341.63	22782.7	1335.87
