# Supplementary material for: Oxidative stress‐induced phosphorylation of JIP4 regulates lysosomal positioning in coordination with TRPML1 and ALG2
Source: EMBO J. 2022 Oct 11;41(22):e111476. doi: 10.15252/embj.2022111476 (PMC9670204; doi:10.15252/embj.2022111476)
Supplement: Supplementary file 11 — Source Data for Figure 5 [file EMBJ-41-e111476-s005.zip › Fig 5f.xlsx]

## Sheet: Sheet1
Source data for Fig. 5f
		PLA signal (total spot intensity/nuclei region)
		mock		GFP		GFP-ALG2
		ACR(-)	ACR(+)	ACR(-)	ACR(+)	ACR(-)	ACR(+)
	raw data	5.05776	4.79266	10.2529	21.2424	46.2175	81.8659
		2.2995	1.27261	5.95434	9.36943	29.8996	86.4471
		1.92582	3.1752	3.45896	6.64467	15.623	72.5122
				11.2305	24.4961	40.1936	60.7566
				18.7868	7.05076	36.6165	87.2717
Average		3.09436	3.08016	9.9367	13.7607	33.7101	77.7707
	Normalized to GFP-Acr (-)	0.311407	0.309978	1	1.38483	3.39248	7.82661
	Norbalized data	0.508998	0.482319	1.03182	2.13777	4.6512	8.23874
		0.231414	0.128071	0.599227	0.942912	3.00901	8.69978
		0.193808	0.319542	0.3481	0.6687	1.57226	7.29741
				1.13021	2.46521	4.04496	6.11436
				1.89065	0.709568	3.68497	8.78277
	SD	0.172149	0.177317	0.590935	0.851214	1.17855	1.12454
