# Supplementary material for: Oxidative stress‐induced phosphorylation of JIP4 regulates lysosomal positioning in coordination with TRPML1 and ALG2
Source: EMBO J. 2022 Oct 11;41(22):e111476. doi: 10.15252/embj.2022111476 (PMC9670204; doi:10.15252/embj.2022111476)
Supplement: Supplementary file 12 — Source Data for Figure 6 [file EMBJ-41-e111476-s010.zip › Fig6d, 6f.xlsx]

## Sheet: Figure 6d
Source data for Fig.6d
Lysosomal clustering value
		NT	Starvation	Starvation+BAPTA-AM	Starvation + Jak3 inhibitor Vi	H2O2	H2O2+BAPTA-AM	H2O2+Jak3 inhibitro VI
fields	1	0.834345	2.14663	2.43009	1.45513	1.51988	1.20798	0.93362
	2	0.790196	2.01705	1.85719	1.97448	2.32794	1.13294	0.858537
	3	0.947645	1.45292	2.08663	1.86452	1.79819	1.91163	1.08756
	4	1.21903	1.91099	1.77794	1.69298	2.36013	1.34953	0.961462
	5	1.24309	2.03992		1.60258	1.96802	1.08459	0.776865
	6	1.11704	2.38017			2.29521	1.48249	1.15711
	7	0.956142				2.25949	1.96476
	8	0.892515					1.14067
	9						1.81314
	10						1.38697

## Sheet: Figure 6f
Source data for Fig.6f
Lysosomal clustering value
	Control si												TRPML1 si										TMEM55B si
	fields												fields										fields
	1	2	3	4	5	6	7	8	9	10	11	12	1	2	3	4	5	6	7	8	9	10	1	2	3	4	5	6	7	8	9	10	11
NT	0.851131	1.22217	1.08323	0.843463	1.02789	0.991102	1.25701	0.901643	0.973669	1.03189	0.906104	0.910698	0.884654	0.451023	0.778403	0.549821	0.661124	0.750426	0.625043	0.885885	0.790853		0.876965	0.945521	0.764472	0.690326	0.83492	0.950929	1.0439	0.798894	1.01754
Acrolein	1.75463	1.61713	1.46568	1.43983	3.30799	2.75106	2.19039	2.86754					0.963499	0.729612	1.1211	0.903665	1.05176	0.922504	1.17492	0.994511	1.22103	1.59609	1.14267	1.4822	1.06269	1.94478	2.09563	2.63915	2.1975	1.61961	1.72243	1.69308	1.59609
H2O2	2.19899	1.59024	1.78902	1.60817	2.2002	2.12272	2.88285	2.81178	2.36053				1.45427	1.07664	1.18602	1.07934	1.99258	1.11661	1.84712	1.27602	1.35354	0.870689	2.01027	1.76565	1.5497	2.11127	1.64026	1.25812	1.75991	1.77795	1.44383
Starvation	1.2118	1.56083	1.50675	1.98394	3.97255	3.916	2.8017	3.43767					0.932338	0.818682	1.11938	0.859107	0.678167	0.74801	0.800314	0.845659	0.721469	0.889353	0.699792	0.426281	0.405969	0.845025	0.633685	0.83055	0.665593	0.525287
