# Supplementary material for: Oxidative stress‐induced phosphorylation of JIP4 regulates lysosomal positioning in coordination with TRPML1 and ALG2
Source: EMBO J. 2022 Oct 11;41(22):e111476. doi: 10.15252/embj.2022111476 (PMC9670204; doi:10.15252/embj.2022111476)
Supplement: Supplementary file 13 — Source Data for Figure 7 [file EMBJ-41-e111476-s009.xlsx]

## Sheet: Figure 7b
Source data Fig. 7b
	LDH release (%)
		Parent			JIP4 KO
Acrolein (µM)	0	12.8313	12.9353	14.2135	12.6534	12.3446	15.4698
	25	13.5447	11.9396	12.4449	10.961	9.39224	9.73812
	50	16.8442	10.6465	11.0924	8.84872	10.3681	11.4552
	75	22.6406	20.7233	23.1459	33.159	33.2208	33.2084
	100	31.35	30.592	29.9232	40.9289	44.5607	48.2294
	125	35.779	38.811	39.6582	43.4118	42.3495	44.4001

## Sheet: Figure 7c
Source data Fig. 7c
	LDH release (%)
		Control si			TRPML1 si
Acrolein (µM)	0	2.4574	1.2139	2.2798	3.8207	4.5946	4.1835
	25	2.9016	2.4426	3.9526	4.522	5.5135	4.5946
	50	3.997	1.3175	1.9985	5.8762	5.7795	5.1145
	75	10.215	10.6	8.8823	20.422	23.541	23.251
	100	19.482	20.888	22.976	42.403	42.04	43.66
	125	36.847	37.809	34.049	48.424	47.481	53.248
